# Supplementary material for: Spot quantification in two dimensional gel electrophoresis image analysis: comparison of different approaches and presentation of a novel compound fitting algorithm
Source: BMC Bioinformatics. 2014 Jun 11;15:181. doi: 10.1186/1471-2105-15-181 (PMC4085234; doi:10.1186/1471-2105-15-181)
Supplement: Additional file 2 — Matlab code: Compound fitting. [file 1471-2105-15-181-S2.zip]

Archive with 11 entries (11 files):
- main.m
- Read Me.txt
- Gaussian.m
- gui.fig
- gui.m
- guidetection.fig
- guidetection.m
- guidiscr.fig
- guidiscr.m
- guisetd.fig
- guisetd.m
