# Supplementary material for: Spot quantification in two dimensional gel electrophoresis image analysis: comparison of different approaches and presentation of a novel compound fitting algorithm
Source: BMC Bioinformatics. 2014 Jun 11;15:181. doi: 10.1186/1471-2105-15-181 (PMC4085234; doi:10.1186/1471-2105-15-181)
Supplement: Additional file 2 — Matlab code: Compound fitting. [file 1471-2105-15-181-S2.zip › main.m]

function [res] = main(A, peakpositions, t, d, maxdevpeak)
% Spot detection and spot quantification via compound fitting for 2-D-gelelectrophoresis images.
%
% INPUT
% A - the image to be analysed
% 
% peakpositions - the coordinates of the peaks. Should be a matrix with two columns. The first column should contain the vertical coordinates of the peaks, the second column the horizontal coordinates. If not provided, the
% built-in peak detection is used
% 
% t - number of standard deviations a pixel has to be higher than the local background to be accepted as a peak
% 
% d - compound area edge length
% 
% maxdevpeak - maximum number of pixel for which a peak position can be refined by the fit
%
%
% OUTPUT
% res
% struct with following fields:
%   - ipeaks: peak positions on the vertical axis
%   - jpeaks: peak positions on the horizontal axis
%   - int: peak intensities
%   - sig: spot widths 
%   - AUC: spots Area Under the Curve, measure for quantification
%   - mubg, the mean of the background
%   - signs, the standard deviation of the background noise
%   - image, A
%   - peakmatrix, a logical showing the peak positions
%   - fitimage, the fitted image


close all
A = double(A);


%% Definitions


%% Define w
% Let user click on the centroids of two clearly separable spots with low
% IPD
figure('units','normalized','outerposition',[0 0 1 1])
imagesc(A)
title({'Please click on the centroids of two clearly separable spots with low inter-peak distance.';'Confirm your selection with the Return key'})
[m,n] = getpts(gcf);
close

% calculate w
w = floor(0.5 * sqrt((m(1)-m(2))^2+(n(1)-n(2))^2) );

clear n m


%% 1. Estimation of background noise
% create matrices muarea and sigarea, that contain the local mean and
% standard deviation for every pixel
muarea = zeros(size(A));
sigarea = zeros(size(A));
for i = (w+1):size(A,1)-w
    for j = (w+1):size(A,2)-w
        raster = A([i-w:i+w],[j-w:j+w]);
        muarea(i,j) = mean(raster(:));
        sigarea(i,j) = std(raster(:));
    end
end
muarea = muarea([w+1:size(muarea,1)-w],[w+1:size(muarea,2)-w]);
sigarea = sigarea([w+1:size(sigarea,1)-w],[w+1:size(sigarea,2)-w]);

% take the mean standard deviation of all areas, that also have a mean intensity below
% average .....
sigareabg = sigarea(muarea < mean(muarea(:)));
signs = mean(sigareabg);

clear sigareabg muarea sigarea raster


%% Use peak detection only if peak positions are not given
if (isnan(peakpositions))


%% 2. Image preparation
template = (-w:w)'*ones(size(-w:w));
template = template.^2+template'.^2;

% Calculate convolution kernel and factors
B = (sum(exp(-((-w:w).^2)/4)))^2;
K0 = (1/B)*(sum(exp(-((-w:w).^2)/2)))^2 - (B/(2*w+1)^2);
K = (1/K0)*((1/B)*exp(-template/4)- (1/(2*w+1)^2));

% perform convolution
Ares = conv2(A,K,'same');

clear B K0 K


%% 3.Peak detection
%% a) find local maxima with a grayscale dilation
% build structuring element
structelement = template;
structelement(structelement <= w^2) = 1;
structelement(structelement > w^2) = 0;

% dilate image 
Adil = imdilate(Ares, structelement);

% clear regions, where several peakcandidates have been found in adjacent
% pixels
[Adilind,npeakcandst] = bwlabel(Adil == Ares);
for m = 1:npeakcandst
    while numel(find(Adilind == m)) > 1
        Adilind(find(Adilind == m,1)) = 0;
        Adil(find(Adilind == m,1)) = Adil(find(Adilind == m,1))- 1;
    end
end

% find local maxima
[ipeakcands, jpeakcands] = find(Adil == Ares);

clear structelement Adilind npeakcandst


%% b) check if peak candidates are significantly higher than local
%% background
mask = template;
mask(mask <= w^2) = 1;
mask(mask > w^2) = 0;

% extend image for border regions
Aext = [median(A(:))*ones(w,size(A,2)+2*w);median(A(:))*ones(size(A,1),w), A, median(A(:))*ones(size(A,1),w); median(A(:))*ones(w,size(A,2)+2*w)]; % A extended

% check peak candidates
cnt = 0;
for i = 1 : length(ipeakcands)
    Atemp = Aext([ipeakcands(i):ipeakcands(i)+2*w],[jpeakcands(i):jpeakcands(i)+2*w]);
    Alocal = Atemp.*mask;
    muw = mean(Alocal(Alocal > 0));
    
%     if A(ipeakcands(i),jpeakcands(i)) > muw + t*signs
%         cnt = cnt +1;
%         ipeaks(cnt) = ipeakcands(i);
%         jpeaks(cnt) = jpeakcands(i);
%     end
    
end

global global_ipeakcands;
global_ipeakcands = ipeakcands;
global global_jpeakcands;
global_jpeakcands = jpeakcands;
global global_muw;
global_muw = muw;
global global_signs;
global_signs = signs;
global global_img;
global_img = A;
global global_t;
global_t = t;

waitfor(guidetection);

global global_ipeaks;
ipeaks = global_ipeaks;
global global_jpeaks;
jpeaks = global_jpeaks;

clear global global_ipeaks global_jpeaks

%% If peak positions are given, use those
else
    ipeaks = round(peakpositions(:, 1))';
    jpeaks = round(peakpositions(:, 2))';
end

% build peakmatrix
peakmatrix = zeros(size(A));
peakmatrix(sub2ind(size(A),ipeaks,jpeaks)) = 1;

[peakmatrix ,npeaks]=bwlabel(peakmatrix);

clear mask Aext cnt Atemp Alocal muw ipeakcands jpeakcands

%% 4. Determination of fitting compounds
% create initial adjacency matrix
adjacency = zeros(npeaks,npeaks);
for i= 1:npeaks
    for j= 1:npeaks
        if abs(ipeaks(i)-ipeaks(j))<= d && abs(jpeaks(i)-jpeaks(j)) <= d
            adjacency(i,j) = 1;
        end
    end
end

% iterative process to calculate final adjacency matrix
adj_old=0;
adj_new=adjacency;
while ~isequal(adj_old,adj_new)
    adjacency=adjacency*adjacency;
    adjacency(adjacency>0)=1;
    adj_old=adj_new;
    ajd_new=adjacency;
end

% assign spots to fitting compounds
index=1:npeaks;
cnt=0;
while ~isempty(index)
    cnt=cnt+1;
    compounds{cnt} = find(adjacency(index(1),:));
    index=setdiff(index,compounds{cnt});
end

clear adjacency adj_old adj_new index cnt


%% Fit preparation
%% a) definitions
[J,I] = meshgrid(1:size(A,2),1:size(A,1));
subscripts = [I(:),J(:)]; %matrix containing the subscripts for every pixel of A
intensities = A(:); %vector containing the corresponding values of A, in the same order as subscripts


%% b) background calculation
% determine all pixels that are inside compounds areas
bool = false(size(intensities));
for cnt=1:length(compounds)
    for k=compounds{cnt}
        bool= bool | (...
            ( ipeaks(k)-d/2 <= subscripts(:,1)) & ...
            (  subscripts(:,1)       <= ipeaks(k) + d/2 ) & ...
            ( jpeaks(k)-d/2 <= subscripts(:,2)) & ...
            (  subscripts(:,2)       <= jpeaks(k) + d/2 )  );
    end
end

% calculate image background mubg
mubg = mean(intensities(bool==false));


%% c) collect starting parameter for fit
start=ipeaks;
start(2,:)=jpeaks;
start(3,:)= A(sub2ind(size(A), round(ipeaks) , round(jpeaks)));
start(4,:)= ones(1,npeaks) * 10;


%% d) set bounds for fit
% peak locations bound
lb(1,:)=max(ipeaks - maxdevpeak,1);
lb(2,:)=max(jpeaks - maxdevpeak,1);
ub(1,:)=min(ipeaks + maxdevpeak,size(A,1));
ub(2,:)=min(jpeaks + maxdevpeak,size(A,2));
% intensities bound
lb(3,:)=1;
ub(3,:)=2*max(A(:));
% sigma bound
lb(4,:)=1;
ub(4,:)=150;


%% e) set fit options
fitoptions = optimset('Display','off');

clear I J bool cnt k


%% 5. Fit of 2-dimensional Gaussian function curves
% Select current compound area
for cnt=1:length(compounds)
    bool=false(size(intensities));
    for k=compounds{cnt}
        bool= bool | (...
            ( start(1,k)-d/2 <= subscripts(:,1)) & ...
            (  subscripts(:,1)       <= start(1,k) + d/2 ) & ...
            ( start(2,k)-d/2 <= subscripts(:,2)) & ...
            (  subscripts(:,2)       <= start(2,k) + d/2 )  );
    end
    
    % collect data for fit in current compound
    start_temp=start(:,compounds{cnt}); % function parameters
    start_temp(3,:) = start_temp(3,:)-mubg;
    subs_temp=subscripts(bool,:); % compoundarea
    ints_temp=intensities(bool)- mubg; % image intensities in compound area
    lb_temp=lb(:,compounds{cnt}); % lower bounds
    ub_temp=ub(:,compounds{cnt}); % upper bounds
    
    % fit compound
    % fitted function: [ res ] = Gaussian( start_temp , subs_temp )
    temp = lsqcurvefit(@Gaussian , start_temp , subs_temp , ints_temp, lb_temp , ub_temp , fitoptions);
    
    % collect fit results
    result(:,compounds{cnt})=temp;
end


%% 6. Discrimination of false positives
% dismiss spot with too low standard deviation
global global_result;
global_result = result;
global global_img;
global_img = A;
global global_w;
global_w = w;

if (isnan(peakpositions))
waitfor(guidiscr);
end
result = global_result;

% truepos = false(size(result(4,:)));
% truepos = (result(4,:) > 1.001) & (result(4,:) < 6*median(result(4,:)));
% 
% 
% % dismiss spots on image edge
% truepos = truepos  &  w < result(1,:)  &  result(1,:) < size(A,1)-w  &  w < result(2,:)  &  result(2,:) < size(A,2)-w;
% 
% truepos = repmat(truepos,4,1);
% result = result(truepos);
% result = reshape(result,4,length(result)/4);


%% Calculate results
% final peakmatrix
peakmatrix = zeros(size(A));
peakmatrix( sub2ind(size(A), round(result(1,:)), round(result(2,:)))) = 1;

% fitted image
temp = Gaussian( result , subscripts);
fitimage=zeros(size(A));
fitimage( sub2ind(size(A), subscripts(:,1), subscripts(:,2))) = temp;


% AUCs
AUC=result(3,:).*2.*pi.*(result(4,:).*result(4,:));


%% create output

clear res
res.ipeaks=result(1,:);
res.jpeaks=result(2,:);
res.int=result(3,:);
res.sig=result(4,:);
res.AUC=AUC;
res.mubg = mubg;
res.signs= signs;
res.image = A;
res.peakmatrix = peakmatrix;
res.fitimage = fitimage;


%% plot results
% original image
figure(1)
set(gcf,'units','normalized','position',[0.1,0.1,0.8,0.8])
imagesc(A)
title('original image')
cmap = colormap;
colorbar

% peak locations
figure(2)
set(gcf,'units','normalized','position',[0.1,0.1,0.8,0.8])
imagesc(A)
hold all
plot (result(2,:),result(1,:), 'xw', 'MarkerSize', 10)
for k = 1:size(result,2)
    text( result(2,k)+5 ,result(1,k) , num2str(k),'color',[1,1,1])
end
title('Peak locations')
colormap(cmap)
colorbar


% Fitted image
figure(3)
set(gcf,'units','normalized','position',[0.1,0.1,0.8,0.8])
imagesc(fitimage+mubg)
title('fitted image')
colormap(cmap)
colorbar
for k=1:size(result,2)
    text( result(2,k)+5 ,result(1,k) , num2str(k),'color',[1,1,1])
end


end
