# Supplementary material for: Spot quantification in two dimensional gel electrophoresis image analysis: comparison of different approaches and presentation of a novel compound fitting algorithm
Source: BMC Bioinformatics. 2014 Jun 11;15:181. doi: 10.1186/1471-2105-15-181 (PMC4085234; doi:10.1186/1471-2105-15-181)
Supplement: Additional file 2 — Matlab code: Compound fitting. [file 1471-2105-15-181-S2.zip › Read Me.txt]

This is the manual for "Compound Fitting", an algorithm for the quantitative analysis of 2-dimensional gel electrophoresis images.


First, extract "CompoundFitting". "Compound Fitting" can be used in two different ways.

***The Graphical User Interface***
1. Start the graphical user interface by typing "gui".
2. Load your grayscale gel image. The image must be "positive", i.e. background has low intensity values and spots have high intensities (white spots on black background). If your image is "negative", check the "invert picture" box.
3. You have the option to load the peak coordinates for the protein spots in the image (e.g. if you detected the spots with another software). The file should be an excel document containing two columns. The first column should contain the vertical coordinates of the peaks (orientation: from top to bottom), the second column should contain the horizontal coordinates (orientation: from left to right). If you do not load peak coordinates, they will be calculated with the built-in peak detection algorithm.
4. At this point, you can change the compound edge length 'd' under 'Properties'. Better set it too large than too small, because a large value of 'd' will only increase the time required for the fit, but not affect the quality of fit. You can also set 'maxdevpeak', which is the maximum distance (in pixels) that the detected/given peak coordinates can be refined by the fit. The default values for 'd' and 'maxdevpeak' are appropriate for most situations.
5. Click "Continue".
6.In the next window, select the two clearly separable spots with the lowest inter-peak distance, i.e. two spots in close proximity that show distinct peaks. Click the two centroids/peaks and confirm your selection with the return key. The calculation can take some seconds, up to a few minutes for a very large number of spots.
7. In the next window, adjust the treshold value for detection 't'. Make sure that all definite protein spots are included, as false positves can be discarded later in the process. The default values for 't' is appropriate for most situations.
The fitting process starts now. The calculation can take some seconds, up to a few minutes for a very large number of spots. If the process takes too long, close the window and try again with decreased compound edge length'd'.
8. Adjust the lower and upper bounds for spot discrimination. The default values are appropriate for most situations.
9. Select a name to save the results. This creates an excel file with the following sections:
%   - ipeaks: peak positions on the vertical axis
%   - jpeaks: peak positions on the horizontal axis
%   - int: peak intensities
%   - sig: spot widths 
%   - AUC: spots Area Under the Curve, measure for quantification
%   - mubg, the mean of the background
%   - signs, the standard deviation of the background noise
Saving can take some seconds.


***The command line version***
Use the function "main". Good luck :)
