# Supplementary material for: Spot quantification in two dimensional gel electrophoresis image analysis: comparison of different approaches and presentation of a novel compound fitting algorithm
Source: BMC Bioinformatics. 2014 Jun 11;15:181. doi: 10.1186/1471-2105-15-181 (PMC4085234; doi:10.1186/1471-2105-15-181)
Supplement: Additional file 2 — Matlab code: Compound fitting. [file 1471-2105-15-181-S2.zip › Gaussian.m]

function [ res ] = Gaussian( spotparas , pixelinds)
%Creates an image with the 2-D-Gaussian spots given in "spotparas", and
%calculates the intensites of the pixels given in "pixelinds".

%INPUT:
%
% spotparas
% matrix dimension(4,npeaks), contains the parameters of the gaussian spots
% to be calculated. Every spot is represented by a column. The rows contain the parameters (x0, y0, I, sig).
%
% pixelinds
% matrix dimension(npixels,2), contains the i and j coordinate of the pixels for which the Gaussian functions are calculated. 
%
%
%OUTPUT:
%
% res
% matrix dimension(npixel,1), contains the calculated intensites
%


% definitions
npixel = size(pixelinds,1);
npeaks = size(spotparas,2);


% calculate intensities
exponent = ((pixelinds(:,1)*ones(1,npeaks) - ones(npixel,1)*spotparas(1,:))./ ( ones(npixel,1) * spotparas(4,:))).^2  + ...
    ((pixelinds(:,2)*ones(1,npeaks) - ones(npixel,1)*spotparas(2,:))./ ( ones(npixel,1) * spotparas(4,:))).^2 ;

I = (ones(npixel,1) * spotparas(3,:)) .* exp(-0.5 * exponent);

res = sum(I,2);


end
