# Supplementary material for: Spot quantification in two dimensional gel electrophoresis image analysis: comparison of different approaches and presentation of a novel compound fitting algorithm
Source: BMC Bioinformatics. 2014 Jun 11;15:181. doi: 10.1186/1471-2105-15-181 (PMC4085234; doi:10.1186/1471-2105-15-181)
Supplement: Additional file 2 — Matlab code: Compound fitting. [file 1471-2105-15-181-S2.zip › gui.m]

function varargout = gui(varargin)
% GUI MATLAB code for gui.fig
%      GUI, by itself, creates a new GUI or raises the existing
%      singleton*.
%
%      H = GUI returns the handle to a new GUI or the handle to
%      the existing singleton*.
%
%      GUI('CALLBACK',hObject,eventData,handles,...) calls the local
%      function named CALLBACK in GUI.M with the given input arguments.
%
%      GUI('Property','Value',...) creates a new GUI or raises the
%      existing singleton*.  Starting from the left, property value pairs are
%      applied to the GUI before gui_OpeningFcn gets called.  An
%      unrecognized property name or invalid value makes property application
%      stop.  All inputs are passed to gui_OpeningFcn via varargin.
%
%      *See GUI Options on GUIDE's Tools menu.  Choose "GUI allows only one
%      instance to run (singleton)".
%
% See also: GUIDE, GUIDATA, GUIHANDLES

% Edit the above text to modify the response to help gui

% Last Modified by GUIDE v2.5 15-Apr-2014 23:45:21

% Begin initialization code - DO NOT EDIT
gui_Singleton = 1;
gui_State = struct('gui_Name',       mfilename, ...
                   'gui_Singleton',  gui_Singleton, ...
                   'gui_OpeningFcn', @gui_OpeningFcn, ...
                   'gui_OutputFcn',  @gui_OutputFcn, ...
                   'gui_LayoutFcn',  [] , ...
                   'gui_Callback',   []);
if nargin && ischar(varargin{1})
    gui_State.gui_Callback = str2func(varargin{1});
end

if nargout
    [varargout{1:nargout}] = gui_mainfcn(gui_State, varargin{:});
else
    gui_mainfcn(gui_State, varargin{:});
end
% End initialization code - DO NOT EDIT


% --- Executes just before gui is made visible.
function gui_OpeningFcn(hObject, eventdata, handles, varargin)
% This function has no output args, see OutputFcn.
% hObject    handle to figure
% eventdata  reserved - to be defined in a future version of MATLAB
% handles    structure with handles and user data (see GUIDATA)
% varargin   command line arguments to gui (see VARARGIN)

% Choose default command line output for gui
handles.output = hObject;

handles.img = NaN;
handles.peaks = NaN;

% Update handles structure
guidata(hObject, handles);

% UIWAIT makes gui wait for user response (see UIRESUME)
% uiwait(handles.figure1);

clear all;
men = uimenu('Label', 'Properties');
uimenu(men, 'Label', 'Set d', 'Callback', @dmenu_Callback);


% --- Outputs from this function are returned to the command line.
function varargout = gui_OutputFcn(hObject, eventdata, handles) 
% varargout  cell array for returning output args (see VARARGOUT);
% hObject    handle to figure
% eventdata  reserved - to be defined in a future version of MATLAB
% handles    structure with handles and user data (see GUIDATA)

% Get default command line output from handles structure
varargout{1} = handles.output;


% --- Executes on button press in cont.
function cont_Callback(hObject, eventdata, handles)
% hObject    handle to cont (see GCBO)
% eventdata  reserved - to be defined in a future version of MATLAB
% handles    structure with handles and user data (see GUIDATA)

global global_img;
if (isempty(global_img))
    loadImage_Callback(hObject, eventdata, handles);
end
handles.img = global_img;
if (get(handles.cbInvert, 'Value'))
    handles.img = max(max(handles.img)) - handles.img;
end
global global_d
if isempty(global_d)
    global_d = 30;
end
handles.t = 10;
handles.d = global_d;
handles.maxdevpeak = str2double(get(handles.edmaxdevpeak,'String'));
guidata(hObject, handles);
res = main(handles.img, handles.peaks, handles.t, handles.d, handles.maxdevpeak);
[filename, path] = uiputfile('*.*');
colChars = 'ABCDEFGHIJKLMNOPQRSTUVWXYZ';
names = fieldnames(res);
for i = 1:size(names, 1)
    if size(res.(names{i}), 1) <= 1
        xlswrite(sprintf('%s%s%s', path, filename, '.xlsx'), names(i), sprintf('%s1:%s1', colChars(i), colChars(i)));
        xlswrite(sprintf('%s%s%s', path, filename, '.xlsx'), transpose(res.(names{i})), sprintf('%s2:%s%i', colChars(i), colChars(i), size(res.(names{i}), 2) + 1));
    end
end
fig = figure('Visible', 'off');
imagesc(res.image);
hold on;
plot (res.jpeaks,res.ipeaks, 'xw', 'MarkerSize', 10)
for k = 1:length(res.ipeaks)
    text( res.jpeaks(k)+7 ,res.ipeaks(k) , num2str(k),'color',[1,1,1])
end
hold off;
saveas(fig, sprintf('%s%sPEAKS%s', path, filename, '.png'));
imagesc(res.fitimage);
saveas(fig, sprintf('%s%sFIT%s', path, filename, '.png'));
delete(fig);

% --- Executes on button press in loadImage.
function loadImage_Callback(hObject, eventdata, handles)
% hObject    handle to loadImage (see GCBO)
% eventdata  reserved - to be defined in a future version of MATLAB
% handles    structure with handles and user data (see GUIDATA)

data = uiimport;
names = fieldnames(data);
handles.img = data.(names{1});
guidata(hObject, handles);
set(handles.imgLoaded, 'String', sprintf('loaded image: %s', names{1}));
clear data names;
global global_img;
global_img = handles.img;


% --- Executes on button press in cbInvert.
function cbInvert_Callback(hObject, eventdata, handles)
% hObject    handle to cbInvert (see GCBO)
% eventdata  reserved - to be defined in a future version of MATLAB
% handles    structure with handles and user data (see GUIDATA)

% Hint: get(hObject,'Value') returns toggle state of cbInvert


% --- Executes on button press in loadPeaks.
function loadPeaks_Callback(hObject, eventdata, handles)
% hObject    handle to loadPeaks (see GCBO)
% eventdata  reserved - to be defined in a future version of MATLAB
% handles    structure with handles and user data (see GUIDATA)

data = uiimport;
names = fieldnames(data);
handles.peaks = data.(names{1});
guidata(hObject, handles);
set(handles.peaksLoaded, 'String', 'Peakpositions loaded');
clear data names;


function edt_Callback(hObject, eventdata, handles)
% hObject    handle to edt (see GCBO)
% eventdata  reserved - to be defined in a future version of MATLAB
% handles    structure with handles and user data (see GUIDATA)

% Hints: get(hObject,'String') returns contents of edt as text
%        str2double(get(hObject,'String')) returns contents of edt as a double


% --- Executes during object creation, after setting all properties.
function edt_CreateFcn(hObject, eventdata, handles)
% hObject    handle to edt (see GCBO)
% eventdata  reserved - to be defined in a future version of MATLAB
% handles    empty - handles not created until after all CreateFcns called

% Hint: edit controls usually have a white background on Windows.
%       See ISPC and COMPUTER.
if ispc && isequal(get(hObject,'BackgroundColor'), get(0,'defaultUicontrolBackgroundColor'))
    set(hObject,'BackgroundColor','white');
end


function edd_Callback(hObject, eventdata, handles)
% hObject    handle to edd (see GCBO)
% eventdata  reserved - to be defined in a future version of MATLAB
% handles    structure with handles and user data (see GUIDATA)

% Hints: get(hObject,'String') returns contents of edd as text
%        str2double(get(hObject,'String')) returns contents of edd as a double


% --- Executes during object creation, after setting all properties.
function edd_CreateFcn(hObject, eventdata, handles)
% hObject    handle to edd (see GCBO)
% eventdata  reserved - to be defined in a future version of MATLAB
% handles    empty - handles not created until after all CreateFcns called

% Hint: edit controls usually have a white background on Windows.
%       See ISPC and COMPUTER.
if ispc && isequal(get(hObject,'BackgroundColor'), get(0,'defaultUicontrolBackgroundColor'))
    set(hObject,'BackgroundColor','white');
end


function edmaxdevpeak_Callback(hObject, eventdata, handles)
% hObject    handle to edmaxdevpeak (see GCBO)
% eventdata  reserved - to be defined in a future version of MATLAB
% handles    structure with handles and user data (see GUIDATA)

% Hints: get(hObject,'String') returns contents of edmaxdevpeak as text
%        str2double(get(hObject,'String')) returns contents of edmaxdevpeak as a double


% --- Executes during object creation, after setting all properties.
function edmaxdevpeak_CreateFcn(hObject, eventdata, handles)
% hObject    handle to edmaxdevpeak (see GCBO)
% eventdata  reserved - to be defined in a future version of MATLAB
% handles    empty - handles not created until after all CreateFcns called

% Hint: edit controls usually have a white background on Windows.
%       See ISPC and COMPUTER.
if ispc && isequal(get(hObject,'BackgroundColor'), get(0,'defaultUicontrolBackgroundColor'))
    set(hObject,'BackgroundColor','white');
end


% --- Executes on button press in dbutton.
function dbutton_Callback(hObject, eventdata, handles)
% hObject    handle to dbutton (see GCBO)
% eventdata  reserved - to be defined in a future version of MATLAB
% handles    structure with handles and user data (see GUIDATA)
if (isnan(handles.img))
    loadImage_Callback(hObject, eventdata, handles);
end
waitfor(guisetd);

function dmenu_Callback(hObject, eventdata)
handles = guidata(hObject);
if (isnan(handles.img))
    loadImage_Callback(hObject, eventdata, handles);
end
waitfor(guisetd);
