# Supplementary material for: Spot quantification in two dimensional gel electrophoresis image analysis: comparison of different approaches and presentation of a novel compound fitting algorithm
Source: BMC Bioinformatics. 2014 Jun 11;15:181. doi: 10.1186/1471-2105-15-181 (PMC4085234; doi:10.1186/1471-2105-15-181)
Supplement: Additional file 2 — Matlab code: Compound fitting. [file 1471-2105-15-181-S2.zip › guidiscr.m]

function varargout = guidiscr(varargin)
% GUIDISCR MATLAB code for guidiscr.fig
%      GUIDISCR, by itself, creates a new GUIDISCR or raises the existing
%      singleton*.
%
%      H = GUIDISCR returns the handle to a new GUIDISCR or the handle to
%      the existing singleton*.
%
%      GUIDISCR('CALLBACK',hObject,eventData,handles,...) calls the local
%      function named CALLBACK in GUIDISCR.M with the given input arguments.
%
%      GUIDISCR('Property','Value',...) creates a new GUIDISCR or raises the
%      existing singleton*.  Starting from the left, property value pairs are
%      applied to the GUI before guidiscr_OpeningFcn gets called.  An
%      unrecognized property name or invalid value makes property application
%      stop.  All inputs are passed to guidiscr_OpeningFcn via varargin.
%
%      *See GUI Options on GUIDE's Tools menu.  Choose "GUI allows only one
%      instance to run (singleton)".
%
% See also: GUIDE, GUIDATA, GUIHANDLES

% Edit the above text to modify the response to help guidiscr

% Last Modified by GUIDE v2.5 14-Apr-2014 09:40:58

% Begin initialization code - DO NOT EDIT
gui_Singleton = 1;
gui_State = struct('gui_Name',       mfilename, ...
                   'gui_Singleton',  gui_Singleton, ...
                   'gui_OpeningFcn', @guidiscr_OpeningFcn, ...
                   'gui_OutputFcn',  @guidiscr_OutputFcn, ...
                   'gui_LayoutFcn',  [] , ...
                   'gui_Callback',   []);
if nargin && ischar(varargin{1})
    gui_State.gui_Callback = str2func(varargin{1});
end

if nargout
    [varargout{1:nargout}] = gui_mainfcn(gui_State, varargin{:});
else
    gui_mainfcn(gui_State, varargin{:});
end
% End initialization code - DO NOT EDIT


% --- Executes just before guidiscr is made visible.
function guidiscr_OpeningFcn(hObject, eventdata, handles, varargin)
% This function has no output args, see OutputFcn.
% hObject    handle to figure
% eventdata  reserved - to be defined in a future version of MATLAB
% handles    structure with handles and user data (see GUIDATA)
% varargin   command line arguments to guidiscr (see VARARGIN)

% Choose default command line output for guidiscr
handles.output = hObject;

% Update handles structure
guidata(hObject, handles);

% UIWAIT makes guidiscr wait for user response (see UIRESUME)
% uiwait(handles.figure1);
set(handles.upperValue, 'String', sprintf('%.2f', get(handles.upperBoundSlider, 'Value')));
set(handles.lowerValue, 'String', sprintf('%.2f', get(handles.lowerBoundSlider, 'Value')));

global global_result
result = global_result;
global global_img;
A = global_img;
global global_w;
w = global_w;

truepos = false(size(result(4,:)));
truepos = (result(4,:) > get(handles.lowerBoundSlider, 'Value')) & (result(4,:) < get(handles.upperBoundSlider, 'Value')*median(result(4,:)));

% dismiss spots on image edge
truepos = truepos  &  w < result(1,:)  &  result(1,:) < size(A,1)-w  &  w < result(2,:)  &  result(2,:) < size(A,2)-w;

truepos = repmat(truepos,4,1);
result = result(truepos);
result = reshape(result,4,length(result)/4);

% plot peakmatrix
set(gcf, 'CurrentAxes', handles.plotAxes);
%set(gcf,'units','normalized','position',[0.1,0.1,0.8,0.8])
imagesc(A)
cmap = colormap;
hold all
plot (result(2,:),result(1,:), 'xw', 'MarkerSize', 10)
% for k = 1:size(result,2)
%     text( result(2,k)+5 ,result(1,k) , num2str(k),'color',[1,1,1])
% end
title('peakmatrix')
colormap(cmap)
colorbar


% --- Outputs from this function are returned to the command line.
function varargout = guidiscr_OutputFcn(hObject, eventdata, handles) 
% varargout  cell array for returning output args (see VARARGOUT);
% hObject    handle to figure
% eventdata  reserved - to be defined in a future version of MATLAB
% handles    structure with handles and user data (see GUIDATA)

% Get default command line output from handles structure
varargout{1} = handles.output;


% --- Executes on button press in confirmButton.
function confirmButton_Callback(hObject, eventdata, handles)
% hObject    handle to confirmButton (see GCBO)
% eventdata  reserved - to be defined in a future version of MATLAB
% handles    structure with handles and user data (see GUIDATA)
global global_result
result = global_result;
global global_img;
A = global_img;
global global_w;
w = global_w;

truepos = false(size(result(4,:)));
truepos = (result(4,:) > get(handles.lowerBoundSlider, 'Value')) & (result(4,:) < get(handles.upperBoundSlider, 'Value')*median(result(4,:)));

% dismiss spots on image edge
truepos = truepos  &  w < result(1,:)  &  result(1,:) < size(A,1)-w  &  w < result(2,:)  &  result(2,:) < size(A,2)-w;

truepos = repmat(truepos,4,1);
result = result(truepos);
result = reshape(result,4,length(result)/4);

global_result = result;

delete(gcf);


% --- Executes on slider movement.
function upperBoundSlider_Callback(hObject, eventdata, handles)
% hObject    handle to upperBoundSlider (see GCBO)
% eventdata  reserved - to be defined in a future version of MATLAB
% handles    structure with handles and user data (see GUIDATA)

% Hints: get(hObject,'Value') returns position of slider
%        get(hObject,'Min') and get(hObject,'Max') to determine range of slider
set(handles.upperValue, 'String', sprintf('%.2f', get(hObject, 'Value')));

global global_result
result = global_result;
global global_img;
A = global_img;
global global_w;
w = global_w;

truepos = false(size(result(4,:)));
truepos = (result(4,:) > get(handles.lowerBoundSlider, 'Value')) & (result(4,:) < get(handles.upperBoundSlider, 'Value')*median(result(4,:)));

% dismiss spots on image edge
truepos = truepos  &  w < result(1,:)  &  result(1,:) < size(A,1)-w  &  w < result(2,:)  &  result(2,:) < size(A,2)-w;

truepos = repmat(truepos,4,1);
result = result(truepos);
result = reshape(result,4,length(result)/4);

% plot peakmatrix
set(gcf, 'CurrentAxes', handles.plotAxes);
%set(gcf,'units','normalized','position',[0.1,0.1,0.8,0.8])
imagesc(A)
cmap = colormap;
hold all
plot (result(2,:),result(1,:), 'xw', 'MarkerSize', 10)
% for k = 1:size(result,2)
%     text( result(2,k)+5 ,result(1,k) , num2str(k),'color',[1,1,1])
% end
title('peakmatrix')
colormap(cmap)
colorbar


% --- Executes during object creation, after setting all properties.
function upperBoundSlider_CreateFcn(hObject, eventdata, handles)
% hObject    handle to upperBoundSlider (see GCBO)
% eventdata  reserved - to be defined in a future version of MATLAB
% handles    empty - handles not created until after all CreateFcns called

% Hint: slider controls usually have a light gray background.
if isequal(get(hObject,'BackgroundColor'), get(0,'defaultUicontrolBackgroundColor'))
    set(hObject,'BackgroundColor',[.9 .9 .9]);
end


% --- Executes on slider movement.
function lowerBoundSlider_Callback(hObject, eventdata, handles)
% hObject    handle to lowerBoundSlider (see GCBO)
% eventdata  reserved - to be defined in a future version of MATLAB
% handles    structure with handles and user data (see GUIDATA)

% Hints: get(hObject,'Value') returns position of slider
%        get(hObject,'Min') and get(hObject,'Max') to determine range of slider
set(handles.lowerValue, 'String', sprintf('%.2f', get(hObject, 'Value')));

global global_result
result = global_result;
global global_img;
A = global_img;
global global_w;
w = global_w;

truepos = false(size(result(4,:)));
truepos = (result(4,:) > get(handles.lowerBoundSlider, 'Value')) & (result(4,:) < get(handles.upperBoundSlider, 'Value')*median(result(4,:)));

% dismiss spots on image edge
truepos = truepos  &  w < result(1,:)  &  result(1,:) < size(A,1)-w  &  w < result(2,:)  &  result(2,:) < size(A,2)-w;

truepos = repmat(truepos,4,1);
result = result(truepos);
result = reshape(result,4,length(result)/4);

% plot peakmatrix
set(gcf, 'CurrentAxes', handles.plotAxes);
%set(gcf,'units','normalized','position',[0.1,0.1,0.8,0.8])
imagesc(A)
cmap = colormap;
hold all
plot (result(2,:),result(1,:), 'xw', 'MarkerSize', 10)
% for k = 1:size(result,2)
%     text( result(2,k)+5 ,result(1,k) , num2str(k),'color',[1,1,1])
% end
title('peakmatrix')
colormap(cmap)
colorbar


% --- Executes during object creation, after setting all properties.
function lowerBoundSlider_CreateFcn(hObject, eventdata, handles)
% hObject    handle to lowerBoundSlider (see GCBO)
% eventdata  reserved - to be defined in a future version of MATLAB
% handles    empty - handles not created until after all CreateFcns called

% Hint: slider controls usually have a light gray background.
if isequal(get(hObject,'BackgroundColor'), get(0,'defaultUicontrolBackgroundColor'))
    set(hObject,'BackgroundColor',[.9 .9 .9]);
end
