# Supplementary material for: Spot quantification in two dimensional gel electrophoresis image analysis: comparison of different approaches and presentation of a novel compound fitting algorithm
Source: BMC Bioinformatics. 2014 Jun 11;15:181. doi: 10.1186/1471-2105-15-181 (PMC4085234; doi:10.1186/1471-2105-15-181)
Supplement: Additional file 2 — Matlab code: Compound fitting. [file 1471-2105-15-181-S2.zip › guisetd.m]

function varargout = guisetd(varargin)
% GUISETD MATLAB code for guisetd.fig
%      GUISETD, by itself, creates a new GUISETD or raises the existing
%      singleton*.
%
%      H = GUISETD returns the handle to a new GUISETD or the handle to
%      the existing singleton*.
%
%      GUISETD('CALLBACK',hObject,eventData,handles,...) calls the local
%      function named CALLBACK in GUISETD.M with the given input arguments.
%
%      GUISETD('Property','Value',...) creates a new GUISETD or raises the
%      existing singleton*.  Starting from the left, property value pairs are
%      applied to the GUI before guisetd_OpeningFcn gets called.  An
%      unrecognized property name or invalid value makes property application
%      stop.  All inputs are passed to guisetd_OpeningFcn via varargin.
%
%      *See GUI Options on GUIDE's Tools menu.  Choose "GUI allows only one
%      instance to run (singleton)".
%
% See also: GUIDE, GUIDATA, GUIHANDLES

% Edit the above text to modify the response to help guisetd

% Last Modified by GUIDE v2.5 15-Apr-2014 23:54:43

% Begin initialization code - DO NOT EDIT
gui_Singleton = 1;
gui_State = struct('gui_Name',       mfilename, ...
                   'gui_Singleton',  gui_Singleton, ...
                   'gui_OpeningFcn', @guisetd_OpeningFcn, ...
                   'gui_OutputFcn',  @guisetd_OutputFcn, ...
                   'gui_LayoutFcn',  [] , ...
                   'gui_Callback',   []);
if nargin && ischar(varargin{1})
    gui_State.gui_Callback = str2func(varargin{1});
end

if nargout
    [varargout{1:nargout}] = gui_mainfcn(gui_State, varargin{:});
else
    gui_mainfcn(gui_State, varargin{:});
end
% End initialization code - DO NOT EDIT


% --- Executes just before guisetd is made visible.
function guisetd_OpeningFcn(hObject, eventdata, handles, varargin)
% This function has no output args, see OutputFcn.
% hObject    handle to figure
% eventdata  reserved - to be defined in a future version of MATLAB
% handles    structure with handles and user data (see GUIDATA)
% varargin   command line arguments to guisetd (see VARARGIN)

% Choose default command line output for guisetd
handles.output = hObject;

% Update handles structure
guidata(hObject, handles);

% UIWAIT makes guisetd wait for user response (see UIRESUME)
% uiwait(handles.figure1);

set(gcf, 'WindowButtonDownFcn', @wbdfcn);
global global_img
global global_d
global_d = get(handles.dslider, 'Value');
set(handles.dValue, 'String', sprintf('%.2f', global_d));
imagesc(global_img);
xlim = get(gca, 'XLim');
ylim = get(gca, 'YLim');
x = xlim(2)/2;
y = ylim(2)/2;
hold on;
plot([x-global_d, x+global_d, x+global_d, x-global_d, x-global_d], [y-global_d, y-global_d, y+global_d, y+global_d, y-global_d], 'w');
hold off;

function wbdfcn(~, ~)

global global_img
global global_d
cp = get(gca, 'CurrentPoint');
x = cp(1, 1);
y = cp(1, 2);
imagesc(global_img);
hold on;
plot([x-global_d, x+global_d, x+global_d, x-global_d, x-global_d], [y-global_d, y-global_d, y+global_d, y+global_d, y-global_d], 'w');
hold off;


% --- Outputs from this function are returned to the command line.
function varargout = guisetd_OutputFcn(hObject, eventdata, handles) 
% varargout  cell array for returning output args (see VARARGOUT);
% hObject    handle to figure
% eventdata  reserved - to be defined in a future version of MATLAB
% handles    structure with handles and user data (see GUIDATA)

% Get default command line output from handles structure
varargout{1} = handles.output;


% --- Executes on slider movement.
function dslider_Callback(hObject, eventdata, handles)
% hObject    handle to dslider (see GCBO)
% eventdata  reserved - to be defined in a future version of MATLAB
% handles    structure with handles and user data (see GUIDATA)

% Hints: get(hObject,'Value') returns position of slider
%        get(hObject,'Min') and get(hObject,'Max') to determine range of slider

global global_img
global global_d
global_d = get(handles.dslider, 'Value');
set(handles.dValue, 'String', sprintf('%.2f', global_d));
cp = get(gca, 'CurrentPoint');
x = cp(1, 1);
y = cp(1, 2);
imagesc(global_img);
hold on;
plot([x-global_d, x+global_d, x+global_d, x-global_d, x-global_d], [y-global_d, y-global_d, y+global_d, y+global_d, y-global_d], 'w');
hold off;


% --- Executes during object creation, after setting all properties.
function dslider_CreateFcn(hObject, eventdata, handles)
% hObject    handle to dslider (see GCBO)
% eventdata  reserved - to be defined in a future version of MATLAB
% handles    empty - handles not created until after all CreateFcns called

% Hint: slider controls usually have a light gray background.
if isequal(get(hObject,'BackgroundColor'), get(0,'defaultUicontrolBackgroundColor'))
    set(hObject,'BackgroundColor',[.9 .9 .9]);
end


% --- Executes on button press in confirmbutton.
function confirmbutton_Callback(hObject, eventdata, handles)
% hObject    handle to confirmbutton (see GCBO)
% eventdata  reserved - to be defined in a future version of MATLAB
% handles    structure with handles and user data (see GUIDATA)

delete(gcf);
